# Supplementary material for: Partial agonist activity of α1-adrenergic receptor antagonists for chemokine (C-X-C motif) receptor 4 and atypical chemokine receptor 3
Source: PLoS One. 2018 Sep 24;13(9):e0204041. doi: 10.1371/journal.pone.0204041 (PMC6152952; doi:10.1371/journal.pone.0204041)
Supplement: S1 Dataset — (XLSX) [file pone.0204041.s001.xlsx]

## Sheet: Fig 1
Fig 1A
Prazosin	Atipamezole	5-Methylurapidil	Cyclazosin	BMY7378	Nadolol	Butoxamine	SR59230A	Doxazosin	Silodosin	Tamsulosin	Alfuzosin	Terazosin	Phentolamine	Control	CXCL12
2.9	0.9	0.8	1.7	0.9	0.6	1.1	0	1.2	0.8	0.9	1.1	0.8	1	0.7	2.1
2.5	0.9	0.8	1.9	0.9	0.6	1.1	0	1.4	0.8	0.8	1	1	0.8	1.1	1.6
2.7	0.8	0.9	1.3	0.7	0.9	1.1	0	1.1	0.6	0.9	0.9	0.7	0.9	0.8	1.8
5.7	1.2	0.9	2.9	1.4	1.1	1.2	0.3	2.1	0.9	0.9	1.3	1.1	1.3	1.1	2
4.9	0.9	1.1	3.1	1.2	1.2	1.1	0.2	2.1	0.9	1	1.1	1.1	1.2	0.9	1.7
5	1.2	1.1	2.6	1.3	1.1	1.1	0.2	1.9	1	0.9	1	1.1	1.2	1	1.8
1.5	0.8	1	1.4	1.1	0.9	0.8	0.5	0.7	0.8	1	1.1	1	0.8	0.9	1.3
1.3	0.9	0.8	1	0.9	0.9	0.8	0.5	0.7	0.9	0.7	1	1	0.6	0.9	2
1.5	0.7	1	1.3	1	0.7	0.8	0.5	0.6	1	1.1	0.9	0.8	0.8	1.1	1.8
1.9	0.8	0.6	2.5	0.3	0.9	1.1	0	1.3	0.6	1.2	0.6	1	1	1.1	1.5
2.8	0.9	0.7	3.2	0.6	1	1.1	0	2.2	0.6	1.2	0.7	1.1	1	0.9	2.1
3.1	0.9	0.7	2.9	1.1	0.9	1.1	0.1	2.3	1.1	1.2	1.1	1.3	1	1	2
Fig 1B
Prazosin	Atipamezole	5-Methylurapidil	Cyclazosin	BMY7378	Nadolol	Butoxamine	SR59230A	Doxazosin	Silodosin	Tamsulosin	Alfuzosin	Terazosin	Phentolamine	Control	CXCL12
102.3	2	2.2	117.5	2.7	2.1	2.2	1.1	26.5	4.9	3.4	13.5	3.9	28.3	1.1	49.8
80.7	3.7	2.2	106.2	4.1	2.8	1.9	2.5	30.3	5	5.2	17.4	5	31.8	1.3	44.5
83.6	3.2	1.6	111.9	2.7	2.3	3.5	7.2	27.3	5	3.3	17.6	4.3	26	0.6	47
274.3	3.2	3.5	277.4	3.6	0.8	2.8	8.6	53.3	10.9	6.9	40.3	11.9	70.9	0.6	59
303.1	2.8	2.7	278.7	2.5	3.9	3.7	2	77.5	8.6	7	43.3	8.8	50	1.2	74.1
332.5	2.2	2.4	263.9	3.1	3.6	2.7	11.7	56.1	12.3	8	42.1	7.6	43.9	1.1	48
13	1.7	0.9	25.3	2.3	0.9	1.8	6	5.3	4.2	2.4	12.8	2.7	19.6	0.8	25.5
12.9	3.4	1.5	24.4	2.6	2	3.4	6.3	6.4	3.2	1.8	6.9	3.2	17.7	1.2	20.2
19	1.6	1.4	32.8	1.9	1.7	3	6	9.2	5.4	3.1	8.7	3.3	13.4	1	48
40.5	4.1	1.4	201.9	1.3	3.4	1.1	0.1	24.3	10.6	3	6	2.3	24.3	0.9	25.8
137.5	2.4	1.5	217.4	2.7	1.3	1.4	0.1	39.3	8	4.9	26.1	3.7	14.4	1.4	65.2
170.1	1.6	1.2	170.9	1.6	2.8	1.6	0.7	40.3	10.3	3.5	33.1	2.6	24.2	0.7	64

## Sheet: Fig 2
Fig 2A
uM	praz									cycl
0	281731	278965	272098	287620	275189	266073	196176	190777	217189	260117	252784	284123	282193	278909	288987	213469	205070	161631
0.01	293837	246418	265252	263114	283231	283093	201155	191523	203837	264454	275862	262555	273687	312605	282448	153015	187153	168859
0.1	274762	217361	213622	219567	273607	286019	210540	192914	206218	219727	277513	257489	297817	296892	281017	192842	190478	187509
1	256459	224588	251938	259221	265748	280155	194746	165143	201848	236988	262713	249645	309514	331624	282122	189038	196914	192411
3	233395	214052	211124	233077	232720	297308	188582	180239	209857	267041	280030	265175	317397	312411	267640	191280	183898	212688
10	501891	366415	357690	370199	405303	386812	326343	322007	309160	541473	615942	656215	510141	577488	477030	410731	433224	463848
30	725053	524830	712784	444330	458681	481330	503179	525188	546562	714757	755758	752970	559367	651917	589295	608791	697067	685716
100	827012	778323	833573	593398	807048	637417	762554	701537	776031	925146	377481	682126	789628	887371	795597	797124	856985	869416
Fig 2B
uM	Cycl								AMD/Cycl
0	263119	252757	213469	205070	161631	175974	193305	178447	238628	269019	158119	184857	199722	229208	176401	190795
0.01	289902	262546	153015	187153	168859	232840	203616	165698	272058	308436	142062	188281	186917	201398	194623	204787
0.1	308759	282992	192842	190478	187509	238082	240783	190561	315634	339092	146418	165364	172737	208387	227078	225293
1	293211	281765	189038	196914	192411	259425	222661	240765	306122	317655	162964	149296	184492	281947	267773	265232
3	337996	284818	191280	183898	212688	235923	228732	260443	305887	293066	146176	151203	152484	293336	265691	236787
10	747559	754433	410731	433224	463848	486929	513631	553188	299273	307518	179337	182872	183875	257835	291073	285434
30	739368	903618	608791	697067	685716	545420	579581	559195	879622	636764	202718	208260	194108	373319	337027	351550
100	620955	903618	797124	856985	869416	704351	725932	664449	911851	812720	391051	504607	491383	478346	497644	520081
Fig 2C
uM	praz								AMD/Praz
0	266295	257918	196176	190777	217189	178105	186255	191343	284339	265379	187593	156490	216753	217944	216881	248298
0.01	224551	251924	201155	191523	203837	189446	197668	194890	262599	286739	218259	233314	196923	216569	232701	223918
0.1	221694	285552	210540	192914	206218	210525	211816	207382	303508	287928	188362	199929	178662	257787	252693	266848
1	242454	235410	194746	165143	201848	207303	217062	220349	279639	302492	204075	193661	181128	244881	286243	256175
3	251502	219808	188582	180239	209857	189783	195344	216097	243319	299211	215568	196915	190454	257292	277279	249822
10	364298	388592	326343	322007	309160	298934	310492	326414	227838	218133	206882	190544	178185	221554	247164	235388
30	524108	660037	503179	525188	546562	314834	371998	403612	330556	365471	286888	206860	190881	247124	325401	291574
100	622208	639925	762554	701537	776031	965720	877246	835073	619554	528834	488995	293372	293737	373594	345826	381925
Fig 2D
uM	praz									cycl
0	1111	1585	1709	2322	2187	2953	3829	4775	3898	1974	1974	1622	3387	2006	1620	5371	3465	4329
0.01	2405	1910	2171	3428	3363	1747	4183	6022	4742	2206	863	2024	2391	3502	1583	4687	4721	4936
0.1	1939	1776	2180	2058	2664	3211	3657	4960	4256	2697	1755	2190	5298	3259	2770	4413	3389	2745
1	2128	2370	2081	3728	1486	2142	4476	5144	4793	2140	1572	893	8952	7680	8901	3883	5322	6344
3	3441	4606	3836	4762	4724	5732	8037	8709	5214	12490	13964	14103	22198	21399	21366	12127	17928	20103
10	80511	78821	76277	28643	23033	25743	65951	62380	55924	430600	433892	402905	253534	224017	224481	413827	454187	482487
30	184916	215332	223106	96920	77887	78845	192348	177500	201132	709288	794393	808910	520715	525701	453901	758391	734300	817655
100	463016	451866	420961	153433	148573	136391	134492	254091	128431	684052	334441	515808	812166	665273	750474	853451	852185	854202
Fig 2E
uM	Cycl								AMD/Cycl
0	4457	3326	5371	3465	4329	2756	4493	5183	4392	3038	4011	2347	2986	8648	7150	9319
0.01	5033	3344	4687	4721	4936	4959	3036	3194	4017	6962	2932	3934	2822	10619	10637	10370
0.1	3481	4520	4413	3389	2745	4256	2457	3920	3515	5328	4586	4132	3781	8695	10140	11761
1	6582	6585	3883	5322	6344	7105	7289	6666	7664	5679	6094	7216	8400	12327	16467	14332
3	15764	17878	12127	17928	20103	24169	33289	30026	21381	17592	16174	17287	16845	27113	34800	29954
10	659638	701078	413827	454187	482487	470068	524530	566451	687539	689237	450761	489792	434681	520579	575779	597174
30	865803	919923	758391	734300	817655	694963	810518	765973	875509	830013	767162	798116	718405	721767	815009	769002
100	548041	594691	853451	852185	854202	612079	396026	368649		650885	684596	902429	921244	224266	248125	362502
Fig 2F
uM	praz								AMD/Praz
0	2948	4338	3829	4775	3898	2512	4088	2025	6684	4850		4121	3943	10793	9870	8913
0.01	3847	3208	4183	6022	4742	2679	2368	3909	4299	4249		5195	4414	8922	10443	8862
0.1	3988	4035	3657	4960	4256	4574	3121	2984	4989	5522		2224	3482	8876	8507	8756
1	4254	4015	4476	5144	4793	3030	4017	3454	4399	4177		5141	4622	9352	9283	11808
3	6875	6045	8037	8709	5214	9060	7481	8343	6381	5033		10182	9595	15758	12963	15564
10	174260	161509	65951	62380	55924	77185	82150	96893	183213	169229		55063	48532	107557	103551	97207
30	251607	239726	192348	177500	201132	178251	118483	167009	342456	317981		198085	189618	196278	187225	186996
100	513314	499446	134492	254091	128431	670396	824278	836534		398712		383696	698266	921661	710001	786602

## Sheet: Fig 4
Fig 4B
(min)	SDF			Praz			Cycl
0	1	1	1	1	1	1	1	1	1
5	2.4	5.21	4.22	0.87	1.45	0.83	1.31	1.9	3.26
15	0.64	2.13	1.81	2.57	1.59	1.81	1.56	3.65	2.88
30	0.92	1.04	1.47	3.12	3.28	3.14	2	3.02	4.46
45	1.19	1.04	1.29	2.48	2.85	3.91	0.8	0.97	1.39
Fig 4D
(min)	SDF			Praz			Cycl
0	1	1	1	1	1	1	1	1	1
5	1.32	2.55	0.67	3.78	1.15	1.79	1.58	1.27	0.82
15	5.13	4.04	2.53	7.08	5.09	2.95	3.02	2.06	2.08
30	3.56	2.62	2.08	4.87	3.19	2.74	1.96	1.43	1.21
45	2.54	2.73	0	1.72	3.11	1.94	0.71	1.38	1.01

## Sheet: Fig 5
Fig 4B
			AMD	AMD	AMD
ctrl.	Prazosin	Cyclazosin	ctrl.	Prazosin	Cyclazosin
1	1.932	1.984	0.79	0.929	0.791
1	1.69	2.361	0.928	1.159	1.271
1	1.962	3.142	1.068	1.616	1.978
1	2.706	3.751	0.999	1.307	1.303
1	4.258	3.215	1.064	2.424	1.997
Fig 4D
			AMD	AMD	AMD
ctrl.	Prazosin	Cyclazosin	ctrl.	Prazosin	Cyclazosin
1	2.543	2.522	1.102	1.926	2.043
1	1.818	1.623	1.013	2.119	1.404
1.001	1.485	1.485	1.084	1.257	0.881
1	1.767	1.631	1	2.22	4.089
1	2.018	1.601	1	1.823	1.689

## Sheet: Fig 7
Fig 7A
0	15	30
100	32.89	25.92
100	68.37	8.28
100	89.31	63.55
100	69.06	47.24
Fig 7B
0	15	30
100	19.56	13.45
100	59.24	14.97
100	80.42	75.3
100	72.05	52.86
Fig 7C
0	15	30
100	35.42	28.7
100	66.04	4.81
100	83.13	57.23
100	65	45.65
Fig 7D
0	15	30
100	37.73	20.98
100	59.88	12.6
100	75.7	67.47
100	64.71	47.06
Fig 7E
dose	cycl/CXCL12			cycl
-7	0.672	0.45882		0.5423	0.6331
-8	1.307	0.60795		0.7698	0.6786
-9	2.034	0.612569		0.8069	0.9509
-10	5.328	1.93412		0.8968	0.8264
-11	12.72	1.97223		0.5212	0.7776
-12	19.83	2.7274		0.5926	0.7311
-14	23.36	2.73202
Fog 7F
dose	praz/CXCL12			praz
-3	0.6167	0.2339		1.478	1.80133
-4	0.6889	0.2744		2.651	1.02249
-5	3.228	0.9294		2.012	1.58309
-6	4.292	0.6505		2.927	2.23954
-7	3.325	0.6577		2.991	2.40871
-8	5.942	0.9277		3.663	1.7921
-9	15.59	1.124		1.957	1.19685
-10	16.09	1.76
Fig 7G
- -	- CXCL12	- Atip.	Atip. CXCL12
2	17	1	14
1	14	0	13
1	18	2	13
1	19	1	15
1	20	1	14
0	16	3	16
1	22	0	12
1	25	0	14
1	18	4	17
0	25.5	1.5	28.5
1.5	28.5	0	27
0	25.5	0	34.5
1.5	21	1.5	24
1.5	28.5	0	25.5
1.5	27	1.5	27
1.5	21	3	22.5
0	19.5	1.5	22.5
1.5	30	1.5	28.5
2.57143	21.8571	1.28571	20.5714
1.28571	24.4286	1.28571	18
1.28571	29.5714	0	24.4286
1.28571	23.1429	0	21.8571
1.28571	23.1429	0	24.4286
0	30.8571	0	21.8571
1.28571	28.2857	1.28571	20.5714
0	29.5714	1.28571	19.2857
0	24.4286	1.28571	16.7143
